# Supplementary material for: Investigation of Microstructure and Physical Characteristics of Eco-Friendly Piezoelectric Composite Thin Films Based on Chitosan and Ln2O3-Doped Na0.5Bi0.5TiO3-BaTiO3 Nanoparticles
Source: Nanomaterials (Basel). 2024 Oct 31;14(21):1755. doi: 10.3390/nano14211755 (PMC11547821; doi:10.3390/nano14211755)
Supplement: Supplementary file 1 [file nanomaterials-14-01755-s001.zip]

Archive with 1 entries (1 files):
- nanomaterials-3245896-supplementary.pdf
